# Supplementary material for: New Docking, Molecular Dynamics, and QSAR Models to Predict Disruption of Human and Rat Transthyretin Function by Per- and Polyfluoroalkyl Substances (PFAS)
Source: Chem Res Toxicol. 2026 Apr 27;39(5):835–51. doi: 10.1021/acs.chemrestox.5c00424 (PMC13188166; doi:10.1021/acs.chemrestox.5c00424)
Supplement: Supplementary file 2 [file tx5c00424_si_002.zip]

Archive with 5 entries (4 files):
- Supporting_information_tables/
- Supporting_information_tables/Table S1.xlsx
- Supporting_information_tables/Table S2.xlsx
- Supporting_information_tables/Table S3.xlsx
- Supporting_information_tables/Table S7.xlsx
