# Supplementary material for: New Docking, Molecular Dynamics, and QSAR Models to Predict Disruption of Human and Rat Transthyretin Function by Per- and Polyfluoroalkyl Substances (PFAS)
Source: Chem Res Toxicol. 2026 Apr 27;39(5):835–51. doi: 10.1021/acs.chemrestox.5c00424 (PMC13188166; doi:10.1021/acs.chemrestox.5c00424)
Supplement: Supplementary file 2 [file tx5c00424_si_002.zip › Supporting_information_tables/Table S1.xlsx]

## Sheet: Sheet1
PFAS Molecules	CASRN	SMILES	EC50 (µM)	pEC50
Perfluoroheptanesulfonic acid	375-92-8	C(C(C(C(F)(F)F)(F)F)(F)F)(C(C(C(F)(F)S(=O)(=O)O)(F)F)(F)F)(F)F	0.067	1.174
(Perfluorobutyryl)-2-thenoylmethane	559-94-4	C1=CSC(=C1)C(=O)CC(=O)C(C(C(F)(F)F)(F)F)(F)F	0.183	0.738
Perfluorohexanesulfonic acid	355-46-4	C(C(C(C(F)(F)S(=O)(=O)O)(F)F)(F)F)(C(C(F)(F)F)(F)F)(F)F	0.184	0.735
L-Thyroxine (T4)	51-48-9	C1=C(C=C(C(=C1I)OC2=CC(=C(C(=C2)I)O)I)I)C[C@@H](C(=O)O)N	0.209	0.68
Perfluoro-3,6,9-trioxadecanoic acid	151772-59-7	C(=O)(C(OC(C(OC(C(OC(F)(F)F)(F)F)(F)F)(F)F)(F)F)(F)F)O	0.213	0.672
Perfluoro-1-octanesulfonyl chloride	423-60-9	C(C(C(C(C(F)(F)S(=O)(=O)Cl)(F)F)(F)F)(F)F)(C(C(C(F)(F)F)(F)F)(F)F)(F)F	0.225	0.648
9-Chloro-perfluorononanoic acid	865-79-2	C(=O)(C(C(C(C(C(C(C(C(F)(F)Cl)(F)F)(F)F)(F)F)(F)F)(F)F)(F)F)(F)F)O	0.239	0.622
8H-Perfluorooctanoic acid	13973-14-3	C(C(C(C(C(C(C(C(=O)O)(F)F)(F)F)(F)F)(F)F)(F)F)(F)F)(F)F	0.267	0.573
Perfluoro-4-isopropoxybutanoic acid	801212-59-9	C(=O)(C(C(C(OC(C(F)(F)F)(C(F)(F)F)F)(F)F)(F)F)(F)F)O	0.314	0.503
Perfluorohexanesulfonamide	41997-13-1	C(C(C(C(F)(F)S(=O)(=O)N)(F)F)(F)F)(C(C(F)(F)F)(F)F)(F)F	0.335	0.475
Perfluoroheptanoic acid	375-85-9	C(=O)(C(C(C(C(C(C(F)(F)F)(F)F)(F)F)(F)F)(F)F)(F)F)O	0.399	0.399
Potassium perfluorooctanoate	2395-00-8	C(=O)(C(C(C(C(C(C(C(F)(F)F)(F)F)(F)F)(F)F)(F)F)(F)F)(F)F)[O-].[K+]	0.403	0.395
Perfluorononanoic acid	375-95-1	C(=O)(C(C(C(C(C(C(C(C(F)(F)F)(F)F)(F)F)(F)F)(F)F)(F)F)(F)F)(F)F)O	0.406	0.391
Potassium perfluorooctanesulfonate	2795-39-3	C(C(C(C(C(F)(F)S(=O)(=O)[O-])(F)F)(F)F)(F)F)(C(C(C(F)(F)F)(F)F)(F)F)(F)F.[K+]	0.43	0.367
Ammonium perfluorooctanoate	3825-26-1	C(=O)(C(C(C(C(C(C(C(F)(F)F)(F)F)(F)F)(F)F)(F)F)(F)F)(F)F)[O-].[NH4+]	0.432	0.365
Perfluorooctanoic acid	335-67-1	C(=O)(C(C(C(C(C(C(C(F)(F)F)(F)F)(F)F)(F)F)(F)F)(F)F)(F)F)O	0.438	0.359
Perfluorononanoyl chloride	52447-23-1	C(=O)(C(C(C(C(C(C(C(C(F)(F)F)(F)F)(F)F)(F)F)(F)F)(F)F)(F)F)(F)F)Cl	0.451	0.346
Potassium perfluorohexanesulfonate	3871-99-6	C(C(C(C(F)(F)S(=O)(=O)[O-])(F)F)(F)F)(C(C(F)(F)F)(F)F)(F)F.[K+]	0.492	0.308
Pentadecafluorooctanoyl chloride	335-64-8	C(=O)(C(C(C(C(C(C(C(F)(F)F)(F)F)(F)F)(F)F)(F)F)(F)F)(F)F)Cl	0.492	0.308
1H,1H,5H,5H-Perfluoro-1,5-pentanediol diacrylate	678-95-5	C=CC(=O)OCC(C(C(COC(=O)C=C)(F)F)(F)F)(F)F	0.492	0.308
Perfluorooctanoyl fluoride	335-66-0	C(=O)(C(C(C(C(C(C(C(F)(F)F)(F)F)(F)F)(F)F)(F)F)(F)F)(F)F)F	0.509	0.293
Perfluorooctanesulfonic acid	1763-23-1	C(C(C(C(C(F)(F)S(=O)(=O)O)(F)F)(F)F)(F)F)(C(C(C(F)(F)F)(F)F)(F)F)(F)F	0.54	0.268
9-H-Perfluorononanoic acid	76-21-1	C(C(C(C(C(C(C(C(C(=O)O)(F)F)(F)F)(F)F)(F)F)(F)F)(F)F)(F)F)(F)F	0.555	0.256
Sodium perfluorooctanoate	335-95-5	C(=O)(C(C(C(C(C(C(C(F)(F)F)(F)F)(F)F)(F)F)(F)F)(F)F)(F)F)[O-].[Na+]	0.612	0.213
Perfluoro-3,6-dioxaoctane-1,8-dioic acid	55621-21-1	C(=O)(C(OC(C(OC(C(=O)O)(F)F)(F)F)(F)F)(F)F)O	0.644	0.191
Perfluoroheptanoyl chloride	52447-22-0	C(=O)(C(C(C(C(C(C(F)(F)F)(F)F)(F)F)(F)F)(F)F)(F)F)Cl	0.658	0.182
Perfluorodecanoic acid	335-76-2	C(=O)(C(C(C(C(C(C(C(C(C(F)(F)F)(F)F)(F)F)(F)F)(F)F)(F)F)(F)F)(F)F)(F)F)O	0.706	0.151
Potassium perfluorobutanesulfonate	29420-49-3	C(C(C(F)(F)S(=O)(=O)[O-])(F)F)(C(F)(F)F)(F)F.[K+]	0.713	0.147
Perfluorooctanesulfonamide	754-91-6	C(C(C(C(C(F)(F)S(=O)(=O)N)(F)F)(F)F)(F)F)(C(C(C(F)(F)F)(F)F)(F)F)(F)F	0.733	0.135
Perfluoro-3,6-dioxadecanoic acid	137780-69-9	C(=O)(C(OC(C(OC(C(C(C(F)(F)F)(F)F)(F)F)(F)F)(F)F)(F)F)(F)F)O	0.74	0.131
Perfluorobutanesulfonic acid	375-73-5	C(C(C(F)(F)S(=O)(=O)O)(F)F)(C(F)(F)F)(F)F	0.773	0.112
1H,1H,6H,6H-Perfluorohexane-1,6-diol diacrylate	2264-01-9	C=CC(=O)OCC(C(C(C(COC(=O)C=C)(F)F)(F)F)(F)F)(F)F	0.903	0.0443
Perfluorooctanesulfonamido ammonium iodide	1652-63-7	C[N+](C)(C)CCCNS(=O)(=O)C(C(C(C(C(C(C(C(F)(F)F)(F)F)(F)F)(F)F)(F)F)(F)F)(F)F)(F)F.[I-]	0.919	0.0367
Methyl perfluoro(3-(1-ethenyloxypropan-2-yloxy)propanoate)	63863-43-4	COC(=O)C(C(OC(C(OC(=C(F)F)F)(F)F)(C(F)(F)F)F)(F)F)(F)F	0.979	0.00922
Perfluoro-3,6,9-trioxatridecanoic acid	330562-41-9	C(=O)(C(OC(C(OC(C(OC(C(C(C(F)(F)F)(F)F)(F)F)(F)F)(F)F)(F)F)(F)F)(F)F)(F)F)O	1.03	-0.0128
11-H-Perfluoroundecanoic acid	1765-48-6	C(C(C(C(C(C(C(C(C(C(C(=O)O)(F)F)(F)F)(F)F)(F)F)(F)F)(F)F)(F)F)(F)F)(F)F)(F)F	1.04	-0.017
N-Ethylperfluorooctanesulfonamide	4151-50-2	CCNS(=O)(=O)C(C(C(C(C(C(C(C(F)(F)F)(F)F)(F)F)(F)F)(F)F)(F)F)(F)F)(F)F	1.34	-0.127
Perfluorohexanoic acid	307-24-4	C(=O)(C(C(C(C(C(F)(F)F)(F)F)(F)F)(F)F)(F)F)O	1.4	-0.146
2,2,2-Trifluoroethyl perfluorobutanesulfonate	79963-95-4	C(C(F)(F)F)OS(=O)(=O)C(C(C(C(F)(F)F)(F)F)(F)F)(F)F	1.45	-0.161
1,6-Diiodoperfluorohexane	375-80-4	C(C(C(C(F)(F)I)(F)F)(F)F)(C(C(F)(F)I)(F)F)(F)F	1.71	-0.233
1,6-Diiodoperfluorohexane	375-80-4	C(C(C(C(F)(F)I)(F)F)(F)F)(C(C(F)(F)I)(F)F)(F)F	1.85	-0.267
Perfluoroundecanoic acid	2058-94-8	C(=O)(C(C(C(C(C(C(C(C(C(C(F)(F)F)(F)F)(F)F)(F)F)(F)F)(F)F)(F)F)(F)F)(F)F)(F)F)O	1.99	-0.299
Perfluoro(2-ethoxyethane)sulfonic acid	113507-82-7	C(C(F)(F)F)(OC(C(F)(F)S(=O)(=O)O)(F)F)(F)F	2	-0.301
4:2 Fluorotelomer sulfonic acid	757124-72-4	C(CS(=O)(=O)O)C(C(C(C(F)(F)F)(F)F)(F)F)(F)F	2.1	-0.322
((Perfluorooctyl)ethyl)phosphonic acid	80220-63-9	C(CP(=O)(O)O)C(C(C(C(C(C(C(C(F)(F)F)(F)F)(F)F)(F)F)(F)F)(F)F)(F)F)(F)F	2.14	-0.33
1H,1H,10H,10H-Perfluorodecane-1,10-diol	754-96-1	C(C(C(C(C(C(C(C(C(CO)(F)F)(F)F)(F)F)(F)F)(F)F)(F)F)(F)F)(F)F)O	2.72	-0.435
2H,2H,3H,3H-Perfluorooctanoic acid	914637-49-3	C(CC(C(C(C(C(F)(F)F)(F)F)(F)F)(F)F)(F)F)C(=O)O	2.73	-0.436
3H,3H-Perfluoro-2,4-hexanedione	20825-07-4	C(C(=O)C(C(F)(F)F)(F)F)C(=O)C(F)(F)F	2.95	-0.47
3-Perfluoroheptylpropanoic acid	812-70-4	C(CC(C(C(C(C(C(C(F)(F)F)(F)F)(F)F)(F)F)(F)F)(F)F)(F)F)C(=O)O	3.29	-0.517
4,4,5,5,6,6,7,7,8,8,9,9,9-Tridecafluorononanoic acid	27854-30-4	C(CC(C(C(C(C(C(F)(F)F)(F)F)(F)F)(F)F)(F)F)(F)F)C(=O)O	3.37	-0.528
Perfluoro-3,6-dioxaheptanoic acid	151772-58-6	C(=O)(C(OC(C(OC(F)(F)F)(F)F)(F)F)(F)F)O	3.45	-0.538
Perfluoro-1,4-diiodobutane	375-50-8	C(C(C(F)(F)I)(F)F)(C(F)(F)I)(F)F	3.57	-0.553
Perfluoro(4-methoxybutanoic) acid	863090-89-5	C(=O)(C(C(C(OC(F)(F)F)(F)F)(F)F)(F)F)O	4.41	-0.644
6:2 Fluorotelomer sulfonic acid	27619-97-2	C(CS(=O)(=O)O)C(C(C(C(C(C(F)(F)F)(F)F)(F)F)(F)F)(F)F)(F)F	5.16	-0.713
Perfluorooctanamide	423-54-1	C(=O)(C(C(C(C(C(C(C(F)(F)F)(F)F)(F)F)(F)F)(F)F)(F)F)(F)F)N	5.46	-0.737
2-(Perfluorohexyl)ethylphosphonic acid	252237-40-4	C(CP(=O)(O)O)C(C(C(C(C(C(F)(F)F)(F)F)(F)F)(F)F)(F)F)(F)F	6.27	-0.797
1H,1H,11H,11H-Perfluorotetraethylene glycol	330562-44-2	C(C(OC(C(OC(C(OC(CO)(F)F)(F)F)(F)F)(F)F)(F)F)(F)F)O	6.46	-0.81
1H,1H,8H,8H-Perfluorooctane-1,8-diol	90177-96-1	C(C(C(C(C(C(C(CO)(F)F)(F)F)(F)F)(F)F)(F)F)(F)F)O	6.6	-0.82
Perfluoropinacol	918-21-8	C(C(C(F)(F)F)(C(F)(F)F)O)(C(F)(F)F)(C(F)(F)F)O	6.69	-0.825
8:2 Fluorotelomer sulfonic acid	39108-34-4	C(CS(=O)(=O)O)C(C(C(C(C(C(C(C(F)(F)F)(F)F)(F)F)(F)F)(F)F)(F)F)(F)F)(F)F	8.04	-0.905
Perfluorotridecanoic acid	72629-94-8	C(=O)(C(C(C(C(C(C(C(C(C(C(C(C(F)(F)F)(F)F)(F)F)(F)F)(F)F)(F)F)(F)F)(F)F)(F)F)(F)F)(F)F)(F)F)O	8.73	-0.941
3-(Perfluoroisopropyl)-2-propenoic acid	243139-64-2	C(=CC(C(F)(F)F)(C(F)(F)F)F)C(=O)O	8.9	-0.949
Perfluoropentanoic acid	2706-90-3	C(=O)(C(C(C(C(F)(F)F)(F)F)(F)F)(F)F)O	9.21	-0.964
Perfluorotetradecanoic acid	376-06-7	C(=O)(C(C(C(C(C(C(C(C(C(C(C(C(C(F)(F)F)(F)F)(F)F)(F)F)(F)F)(F)F)(F)F)(F)F)(F)F)(F)F)(F)F)(F)F)(F)F)O	9.21	-0.964
Octafluoroadipic acid	336-08-3	C(=O)(C(C(C(C(C(=O)O)(F)F)(F)F)(F)F)(F)F)O	9.7	-0.987
1-Iodo-1H,1H,2H,2H-perfluoroheptane	1682-31-1	C(CI)C(C(C(C(C(F)(F)F)(F)F)(F)F)(F)F)(F)F	14.8	-1.17
3:3 Fluorotelomer carboxylic acid	356-02-5	C(CC(C(C(F)(F)F)(F)F)(F)F)C(=O)O	19.6	-1.292
1-Iodo-1H,1H,2H,2H-perfluorononane	2043-52-9	C(CI)C(C(C(C(C(C(C(F)(F)F)(F)F)(F)F)(F)F)(F)F)(F)F)(F)F	20.5	-1.312
4H-Perfluorobutanoic acid	679-12-9	C(C(C(C(=O)O)(F)F)(F)F)(F)F	37.1	-1.569
1H,1H,7H-Dodecafluoro-1-heptanol	335-99-9	C(C(C(C(C(C(C(F)F)(F)F)(F)F)(F)F)(F)F)(F)F)O	37.8	-1.577
Perfluoro-3-methoxypropanoic acid	377-73-1	C(=O)(C(C(OC(F)(F)F)(F)F)(F)F)O	40.3	-1.605
1H,1H,5H-Perfluoropentyl methacrylate	355-93-1	CC(=C)C(=O)OCC(C(C(C(F)F)(F)F)(F)F)(F)F	42.2	-1.625
Perfluorocyclohexanecarbonyl fluoride	6588-63-2	C(=O)(C1(C(C(C(C(C1(F)F)(F)F)(F)F)(F)F)(F)F)F)F	45.2	-1.655
Perfluorooctanesulfonyl fluoride	307-35-7	C(C(C(C(C(F)(F)S(=O)(=O)F)(F)F)(F)F)(F)F)(C(C(C(F)(F)F)(F)F)(F)F)(F)F	66.4	-1.822
Ethyl pentafluoropropionyl acetate	663-35-4	CCOC(=O)CC(=O)C(C(F)(F)F)(F)F	90.8	-1.958
6:1 Fluorotelomer alcohol	375-82-6	C(C(C(C(C(C(C(F)(F)F)(F)F)(F)F)(F)F)(F)F)(F)F)O	107.6	-2.032
1H,1H,2H,2H-Perfluorohexyl iodide	2043-55-2	C(CI)C(C(C(C(F)(F)F)(F)F)(F)F)(F)F	121.5	-2.085
1H,1H,8H,8H-Perfluoro-3,6-dioxaoctane-1,8-diol	129301-42-4	C(C(OC(C(OC(CO)(F)F)(F)F)(F)F)(F)F)O	124.9	-2.097
Perfluorooct-1-ene	559-14-8	C(=C(F)F)(C(C(C(C(C(C(F)(F)F)(F)F)(F)F)(F)F)(F)F)(F)F)F	126.5	-2.102
Perfluorobutanoic acid	375-22-4	C(=O)(C(C(C(F)(F)F)(F)F)(F)F)O	172	-2.236
Perfluoropentanamide	355-81-7	C(C(C(C(C(=O)N)(F)F)(F)F)(F)F)(F)F	419.2	-2.622
