# Supplementary material for: New Docking, Molecular Dynamics, and QSAR Models to Predict Disruption of Human and Rat Transthyretin Function by Per- and Polyfluoroalkyl Substances (PFAS)
Source: Chem Res Toxicol. 2026 Apr 27;39(5):835–51. doi: 10.1021/acs.chemrestox.5c00424 (PMC13188166; doi:10.1021/acs.chemrestox.5c00424)
Supplement: Supplementary file 2 [file tx5c00424_si_002.zip › Supporting_information_tables/Table S2.xlsx]

## Sheet: Training set
PFAS Molecules	CASRN	SMILES	pEC50	Predcited	Cross predicted
Perfluoroheptanesulfonic acid	375-92-8	C(C(C(C(F)(F)F)(F)F)(F)F)(C(C(C(F)(F)S(=O)(=O)O)(F)F)(F)F)(F)F	1.174	0.726	0.683
(Perfluorobutyryl)-2-thenoylmethane	559-94-4	C1=CSC(=C1)C(=O)CC(=O)C(C(C(F)(F)F)(F)F)(F)F	0.738	0.86	1.282
Perfluorohexanesulfonic acid	355-46-4	C(C(C(C(F)(F)S(=O)(=O)O)(F)F)(F)F)(C(C(F)(F)F)(F)F)(F)F	0.735	0.503	0.48
Perfluoro-3,6,9-trioxadecanoic acid	151772-59-7	C(=O)(C(OC(C(OC(C(OC(F)(F)F)(F)F)(F)F)(F)F)(F)F)(F)F)O	0.672	0.3	0.248
Perfluoro-1-octanesulfonyl chloride	423-60-9	C(C(C(C(C(F)(F)S(=O)(=O)Cl)(F)F)(F)F)(F)F)(C(C(C(F)(F)F)(F)F)(F)F)(F)F	0.648	-0.379	-0.692
9-Chloro-perfluorononanoic acid	865-79-2	C(=O)(C(C(C(C(C(C(C(C(F)(F)Cl)(F)F)(F)F)(F)F)(F)F)(F)F)(F)F)(F)F)O	0.622	0.603	0.601
8H-Perfluorooctanoic acid	13973-14-3	C(C(C(C(C(C(C(C(=O)O)(F)F)(F)F)(F)F)(F)F)(F)F)(F)F)(F)F	0.573	-0.118	-0.159
Perfluoro-4-isopropoxybutanoic acid	801212-59-9	C(=O)(C(C(C(OC(C(F)(F)F)(C(F)(F)F)F)(F)F)(F)F)(F)F)O	0.503	-0.02	-0.042
Perfluorohexanesulfonamide	41997-13-1	C(C(C(C(F)(F)S(=O)(=O)N)(F)F)(F)F)(C(C(F)(F)F)(F)F)(F)F	0.475	-0.087	-0.26
Perfluoroheptanoic acid	375-85-9	C(=O)(C(C(C(C(C(C(F)(F)F)(F)F)(F)F)(F)F)(F)F)(F)F)O	0.399	-0.15	-0.185
Perfluorononanoic acid	375-95-1	C(=O)(C(C(C(C(C(C(C(C(F)(F)F)(F)F)(F)F)(F)F)(F)F)(F)F)(F)F)(F)F)O	0.391	0.3	0.292
Perfluorooctanoic acid	335-67-1	C(=O)(C(C(C(C(C(C(C(F)(F)F)(F)F)(F)F)(F)F)(F)F)(F)F)(F)F)O	0.359	0.113	0.096
Perfluorononanoyl chloride	52447-23-1	C(=O)(C(C(C(C(C(C(C(C(F)(F)F)(F)F)(F)F)(F)F)(F)F)(F)F)(F)F)(F)F)Cl	0.346	-0.035	-0.07
Pentadecafluorooctanoyl chloride	335-64-8	C(=O)(C(C(C(C(C(C(C(F)(F)F)(F)F)(F)F)(F)F)(F)F)(F)F)(F)F)Cl	0.308	-0.21	-0.26
1H,1H,5H,5H-Perfluoro-1,5-pentanediol diacrylate	678-95-5	C=CC(=O)OCC(C(C(COC(=O)C=C)(F)F)(F)F)(F)F	0.308	-0.201	-0.371
Perfluorooctanoyl fluoride	335-66-0	C(=O)(C(C(C(C(C(C(C(F)(F)F)(F)F)(F)F)(F)F)(F)F)(F)F)(F)F)F	0.293	0.028	-0.004
Perfluorooctanesulfonic acid	1763-23-1	C(C(C(C(C(F)(F)S(=O)(=O)O)(F)F)(F)F)(F)F)(C(C(C(F)(F)F)(F)F)(F)F)(F)F	0.268	0.883	0.953
9-H-Perfluorononanoic acid	76-21-1	C(C(C(C(C(C(C(C(C(=O)O)(F)F)(F)F)(F)F)(F)F)(F)F)(F)F)(F)F)(F)F	0.256	0.082	0.068
Perfluoro-3,6-dioxaoctane-1,8-dioic acid	55621-21-1	C(=O)(C(OC(C(OC(C(=O)O)(F)F)(F)F)(F)F)(F)F)O	0.191	0.281	0.31
Perfluoroheptanoyl chloride	52447-22-0	C(=O)(C(C(C(C(C(C(F)(F)F)(F)F)(F)F)(F)F)(F)F)(F)F)Cl	0.182	0.078	0.065
Perfluorooctanesulfonamide	754-91-6	C(C(C(C(C(F)(F)S(=O)(=O)N)(F)F)(F)F)(F)F)(C(C(C(F)(F)F)(F)F)(F)F)(F)F	0.135	0.261	0.31
Perfluoro-3,6-dioxadecanoic acid	137780-69-9	C(=O)(C(OC(C(OC(C(C(C(F)(F)F)(F)F)(F)F)(F)F)(F)F)(F)F)(F)F)O	0.131	0.309	0.324
1H,1H,6H,6H-Perfluorohexane-1,6-diol diacrylate	2264-01-9	C=CC(=O)OCC(C(C(C(COC(=O)C=C)(F)F)(F)F)(F)F)(F)F	0.044	0.136	0.173
Methyl perfluoro(3-(1-ethenyloxypropan-2-yloxy)propanoate)	63863-43-4	COC(=O)C(C(OC(C(OC(=C(F)F)F)(F)F)(C(F)(F)F)F)(F)F)(F)F	0.009	0.677	0.9
Perfluoro-3,6,9-trioxatridecanoic acid	330562-41-9	C(=O)(C(OC(C(OC(C(OC(C(C(C(F)(F)F)(F)F)(F)F)(F)F)(F)F)(F)F)(F)F)(F)F)(F)F)O	-0.013	0.229	0.281
11-H-Perfluoroundecanoic acid	1765-48-6	C(C(C(C(C(C(C(C(C(C(C(=O)O)(F)F)(F)F)(F)F)(F)F)(F)F)(F)F)(F)F)(F)F)(F)F)(F)F	-0.017	-0.223	-0.242
N-Ethylperfluorooctanesulfonamide	4151-50-2	CCNS(=O)(=O)C(C(C(C(C(C(C(C(F)(F)F)(F)F)(F)F)(F)F)(F)F)(F)F)(F)F)(F)F	-0.127	-0.842	-1.071
2,2,2-Trifluoroethyl perfluorobutanesulfonate	79963-95-4	C(C(F)(F)F)OS(=O)(=O)C(C(C(C(F)(F)F)(F)F)(F)F)(F)F	-0.161	-0.161	-0.161
1,6-Diiodoperfluorohexane	375-80-4	C(C(C(C(F)(F)I)(F)F)(F)F)(C(C(F)(F)I)(F)F)(F)F	-0.233	-0.696	-0.89
Perfluoroundecanoic acid	2058-94-8	C(=O)(C(C(C(C(C(C(C(C(C(C(F)(F)F)(F)F)(F)F)(F)F)(F)F)(F)F)(F)F)(F)F)(F)F)(F)F)O	-0.299	-0.555	-0.606
Perfluoro(2-ethoxyethane)sulfonic acid	113507-82-7	C(C(F)(F)F)(OC(C(F)(F)S(=O)(=O)O)(F)F)(F)F	-0.301	-0.266	-0.261
4:2 Fluorotelomer sulfonic acid	757124-72-4	C(CS(=O)(=O)O)C(C(C(C(F)(F)F)(F)F)(F)F)(F)F	-0.322	-0.572	-0.62
((Perfluorooctyl)ethyl)phosphonic acid	80220-63-9	C(CP(=O)(O)O)C(C(C(C(C(C(C(C(F)(F)F)(F)F)(F)F)(F)F)(F)F)(F)F)(F)F)(F)F	-0.33	-0.275	-0.269
1H,1H,10H,10H-Perfluorodecane-1,10-diol	754-96-1	C(C(C(C(C(C(C(C(C(CO)(F)F)(F)F)(F)F)(F)F)(F)F)(F)F)(F)F)(F)F)O	-0.435	-0.973	-1.063
2H,2H,3H,3H-Perfluorooctanoic acid	914637-49-3	C(CC(C(C(C(C(F)(F)F)(F)F)(F)F)(F)F)(F)F)C(=O)O	-0.436	-0.783	-0.829
3H,3H-Perfluoro-2,4-hexanedione	20825-07-4	C(C(=O)C(C(F)(F)F)(F)F)C(=O)C(F)(F)F	-0.47	-1.183	-1.245
4,4,5,5,6,6,7,7,8,8,9,9,9-Tridecafluorononanoic acid	27854-30-4	C(CC(C(C(C(C(C(F)(F)F)(F)F)(F)F)(F)F)(F)F)(F)F)C(=O)O	-0.528	-0.556	-0.559
Perfluoro-3,6-dioxaheptanoic acid	151772-58-6	C(=O)(C(OC(C(OC(F)(F)F)(F)F)(F)F)(F)F)O	-0.538	-0.707	-0.725
Perfluoro(4-methoxybutanoic) acid	863090-89-5	C(=O)(C(C(C(OC(F)(F)F)(F)F)(F)F)(F)F)O	-0.644	-0.837	-0.85
6:2 Fluorotelomer sulfonic acid	27619-97-2	C(CS(=O)(=O)O)C(C(C(C(C(C(F)(F)F)(F)F)(F)F)(F)F)(F)F)(F)F	-0.713	-0.067	0.005
Perfluorooctanamide	423-54-1	C(=O)(C(C(C(C(C(C(C(F)(F)F)(F)F)(F)F)(F)F)(F)F)(F)F)(F)F)N	-0.737	-0.493	-0.44
2-(Perfluorohexyl)ethylphosphonic acid	252237-40-4	C(CP(=O)(O)O)C(C(C(C(C(C(F)(F)F)(F)F)(F)F)(F)F)(F)F)(F)F	-0.797	0.035	0.146
1H,1H,11H,11H-Perfluorotetraethylene glycol	330562-44-2	C(C(OC(C(OC(C(OC(CO)(F)F)(F)F)(F)F)(F)F)(F)F)(F)F)O	-0.81	-0.964	-1.012
1H,1H,8H,8H-Perfluorooctane-1,8-diol	90177-96-1	C(C(C(C(C(C(C(CO)(F)F)(F)F)(F)F)(F)F)(F)F)(F)F)O	-0.82	-1.278	-1.337
Perfluoropinacol	918-21-8	C(C(C(F)(F)F)(C(F)(F)F)O)(C(F)(F)F)(C(F)(F)F)O	-0.825	-0.322	-0.204
Perfluorotridecanoic acid	72629-94-8	C(=O)(C(C(C(C(C(C(C(C(C(C(C(C(F)(F)F)(F)F)(F)F)(F)F)(F)F)(F)F)(F)F)(F)F)(F)F)(F)F)(F)F)(F)F)O	-0.941	-0.494	-0.368
3-(Perfluoroisopropyl)-2-propenoic acid	243139-64-2	C(=CC(C(F)(F)F)(C(F)(F)F)F)C(=O)O	-0.949	-1.05	-1.06
Perfluorotetradecanoic acid	376-06-7	C(=O)(C(C(C(C(C(C(C(C(C(C(C(C(C(F)(F)F)(F)F)(F)F)(F)F)(F)F)(F)F)(F)F)(F)F)(F)F)(F)F)(F)F)(F)F)(F)F)O	-0.964	-0.504	-0.273
Octafluoroadipic acid	336-08-3	C(=O)(C(C(C(C(C(=O)O)(F)F)(F)F)(F)F)(F)F)O	-0.987	0.025	0.373
1-Iodo-1H,1H,2H,2H-perfluoroheptane	1682-31-1	C(CI)C(C(C(C(C(F)(F)F)(F)F)(F)F)(F)F)(F)F	-1.17	-1.03	-1
3:3 Fluorotelomer carboxylic acid	356-02-5	C(CC(C(C(F)(F)F)(F)F)(F)F)C(=O)O	-1.292	-1.525	-1.583
1-Iodo-1H,1H,2H,2H-perfluorononane	2043-52-9	C(CI)C(C(C(C(C(C(C(F)(F)F)(F)F)(F)F)(F)F)(F)F)(F)F)(F)F	-1.312	-1.714	-1.808
4H-Perfluorobutanoic acid	679-12-9	C(C(C(C(=O)O)(F)F)(F)F)(F)F	-1.569	-2.065	-2.165
Perfluoro-3-methoxypropanoic acid	377-73-1	C(=O)(C(C(OC(F)(F)F)(F)F)(F)F)O	-1.605	-1.575	-1.569
1H,1H,5H-Perfluoropentyl methacrylate	355-93-1	CC(=C)C(=O)OCC(C(C(C(F)F)(F)F)(F)F)(F)F	-1.625	-1.477	-1.453
Perfluorooctanesulfonyl fluoride	307-35-7	C(C(C(C(C(F)(F)S(=O)(=O)F)(F)F)(F)F)(F)F)(C(C(C(F)(F)F)(F)F)(F)F)(F)F	-1.822	-0.379	0.059
Ethyl pentafluoropropionyl acetate	663-35-4	CCOC(=O)CC(=O)C(C(F)(F)F)(F)F	-1.958	-1.708	-1.671
6:1 Fluorotelomer alcohol	375-82-6	C(C(C(C(C(C(C(F)(F)F)(F)F)(F)F)(F)F)(F)F)(F)F)O	-2.032	-1.189	-1.114
1H,1H,2H,2H-Perfluorohexyl iodide	2043-55-2	C(CI)C(C(C(C(F)(F)F)(F)F)(F)F)(F)F	-2.085	-1.341	-1.171
Perfluorooct-1-ene	559-14-8	C(=C(F)F)(C(C(C(C(C(C(F)(F)F)(F)F)(F)F)(F)F)(F)F)(F)F)F	-2.102	-0.952	-0.785
Perfluorobutanoic acid	375-22-4	C(=O)(C(C(C(F)(F)F)(F)F)(F)F)O	-2.236	-1.715	-1.623
Perfluoropentanamide	355-81-7	C(C(C(C(C(=O)N)(F)F)(F)F)(F)F)(F)F	-2.622	-1.838	-1.596

## Sheet: Validation set
PFAS Molecules	CASRN	SMILES	pEC50	Predcited pEC50
Perfluorodecanoic acid	335-76-2	C(=O)(C(C(C(C(C(C(C(C(C(F)(F)F)(F)F)(F)F)(F)F)(F)F)(F)F)(F)F)(F)F)(F)F)O	0.151	-0.1
Perfluorobutanesulfonic acid	375-73-5	C(C(C(F)(F)S(=O)(=O)O)(F)F)(C(F)(F)F)(F)F	0.112	-0.23
Perfluorohexanoic acid	307-24-4	C(=O)(C(C(C(C(C(F)(F)F)(F)F)(F)F)(F)F)(F)F)O	-0.146	-0.51
3-Perfluoroheptylpropanoic acid	812-70-4	C(CC(C(C(C(C(C(C(F)(F)F)(F)F)(F)F)(F)F)(F)F)(F)F)(F)F)C(=O)O	-0.517	-0.4
Perfluoro-1,4-diiodobutane	375-50-8	C(C(C(F)(F)I)(F)F)(C(F)(F)I)(F)F	-0.55	-0.34
8:2 Fluorotelomer sulfonic acid	39108-34-4	C(CS(=O)(=O)O)C(C(C(C(C(C(C(C(F)(F)F)(F)F)(F)F)(F)F)(F)F)(F)F)(F)F)(F)F	-0.905	-0.35
Perfluoropentanoic acid	2706-90-3	C(=O)(C(C(C(C(F)(F)F)(F)F)(F)F)(F)F)O	-0.964	-1.01
1H,1H,7H-Dodecafluoro-1-heptanol	335-99-9	C(C(C(C(C(C(C(F)F)(F)F)(F)F)(F)F)(F)F)(F)F)O	-1.577	-1.43
Perfluorocyclohexanecarbonyl fluoride	6588-63-2	C(=O)(C1(C(C(C(C(C1(F)F)(F)F)(F)F)(F)F)(F)F)F)F	-1.65514	-2.10766
1H,1H,8H,8H-Perfluoro-3,6-dioxaoctane-1,8-diol	146222-54-0	C(C(OC(C(OC(CO)(F)F)(F)F)(F)F)(F)F)O	-2.09656	-1.7396
