# Supplementary material for: New Docking, Molecular Dynamics, and QSAR Models to Predict Disruption of Human and Rat Transthyretin Function by Per- and Polyfluoroalkyl Substances (PFAS)
Source: Chem Res Toxicol. 2026 Apr 27;39(5):835–51. doi: 10.1021/acs.chemrestox.5c00424 (PMC13188166; doi:10.1021/acs.chemrestox.5c00424)
Supplement: Supplementary file 2 [file tx5c00424_si_002.zip › Supporting_information_tables/Table S3.xlsx]

## Sheet: Training set
PFAS Molecules	CASRN	SMILES	pEC50	Predcited	Cross predicted
Perfluoroheptanesulfonic acid	375-92-8	C(C(C(C(F)(F)F)(F)F)(F)F)(C(C(C(F)(F)S(=O)(=O)O)(F)F)(F)F)(F)F	1.174	0.908	0.814
(Perfluorobutyryl)-2-thenoylmethane	559-94-4	C1=CSC(=C1)C(=O)CC(=O)C(C(C(F)(F)F)(F)F)(F)F	0.738	0.739	0.73
Perfluorohexanesulfonic acid	355-46-4	C(C(C(C(F)(F)S(=O)(=O)O)(F)F)(F)F)(C(C(F)(F)F)(F)F)(F)F	0.735	0.671	0.656
Perfluoro-3,6,9-trioxadecanoic acid	151772-59-7	C(=O)(C(OC(C(OC(C(OC(F)(F)F)(F)F)(F)F)(F)F)(F)F)(F)F)O	0.672	0.372	0.24
Perfluoro-1-octanesulfonyl chloride	423-60-9	C(C(C(C(C(F)(F)S(=O)(=O)Cl)(F)F)(F)F)(F)F)(C(C(C(F)(F)F)(F)F)(F)F)(F)F	0.648	0.59	0.55
9-Chloro-perfluorononanoic acid	865-79-2	C(=O)(C(C(C(C(C(C(C(C(F)(F)Cl)(F)F)(F)F)(F)F)(F)F)(F)F)(F)F)(F)F)O	0.622	0.513	0.488
8H-Perfluorooctanoic acid	13973-14-3	C(C(C(C(C(C(C(C(=O)O)(F)F)(F)F)(F)F)(F)F)(F)F)(F)F)(F)F	0.573	0.135	0.06
Perfluoro-4-isopropoxybutanoic acid	801212-59-9	C(=O)(C(C(C(OC(C(F)(F)F)(C(F)(F)F)F)(F)F)(F)F)(F)F)O	0.503	0.086	0.035
Perfluorohexanesulfonamide	41997-13-1	C(C(C(C(F)(F)S(=O)(=O)N)(F)F)(F)F)(C(C(F)(F)F)(F)F)(F)F	0.475	0.418	0.385
Perfluorononanoyl chloride	52447-23-1	C(=O)(C(C(C(C(C(C(C(C(F)(F)F)(F)F)(F)F)(F)F)(F)F)(F)F)(F)F)(F)F)Cl	0.346	0.318	0.313
Pentadecafluorooctanoyl chloride	335-64-8	C(=O)(C(C(C(C(C(C(C(F)(F)F)(F)F)(F)F)(F)F)(F)F)(F)F)(F)F)Cl	0.308	0.272	0.265
1H,1H,5H,5H-Perfluoro-1,5-pentanediol diacrylate	678-95-5	C=CC(=O)OCC(C(C(COC(=O)C=C)(F)F)(F)F)(F)F	0.308	0.065	-0.016
Perfluorooctanoyl fluoride	335-66-0	C(=O)(C(C(C(C(C(C(C(F)(F)F)(F)F)(F)F)(F)F)(F)F)(F)F)(F)F)F	0.293	0.314	0.32
Perfluorooctanesulfonic acid	1763-23-1	C(C(C(C(C(F)(F)S(=O)(=O)O)(F)F)(F)F)(F)F)(C(C(C(F)(F)F)(F)F)(F)F)(F)F	0.268	0.559	0.618
Perfluoro-3,6-dioxaoctane-1,8-dioic acid	55621-21-1	C(=O)(C(OC(C(OC(C(=O)O)(F)F)(F)F)(F)F)(F)F)O	0.191	0.387	0.736
Perfluoroheptanoyl chloride	52447-22-0	C(=O)(C(C(C(C(C(C(F)(F)F)(F)F)(F)F)(F)F)(F)F)(F)F)Cl	0.182	0.473	0.563
Perfluorooctanesulfonamide	754-91-6	C(C(C(C(C(F)(F)S(=O)(=O)N)(F)F)(F)F)(F)F)(C(C(C(F)(F)F)(F)F)(F)F)(F)F	0.135	0.357	0.489
Perfluoro-3,6-dioxadecanoic acid	137780-69-9	C(=O)(C(OC(C(OC(C(C(C(F)(F)F)(F)F)(F)F)(F)F)(F)F)(F)F)(F)F)O	0.131	0.229	0.245
1H,1H,6H,6H-Perfluorohexane-1,6-diol diacrylate	2264-01-9	C=CC(=O)OCC(C(C(C(COC(=O)C=C)(F)F)(F)F)(F)F)(F)F	0.044	0.177	0.241
Methyl perfluoro(3-(1-ethenyloxypropan-2-yloxy)propanoate)	63863-43-4	COC(=O)C(C(OC(C(OC(=C(F)F)F)(F)F)(C(F)(F)F)F)(F)F)(F)F	0.009	0.267	0.458
Perfluoro-3,6,9-trioxatridecanoic acid	330562-41-9	C(=O)(C(OC(C(OC(C(OC(C(C(C(F)(F)F)(F)F)(F)F)(F)F)(F)F)(F)F)(F)F)(F)F)(F)F)O	-0.013	0.026	0.047
11-H-Perfluoroundecanoic acid	1765-48-6	C(C(C(C(C(C(C(C(C(C(C(=O)O)(F)F)(F)F)(F)F)(F)F)(F)F)(F)F)(F)F)(F)F)(F)F)(F)F	-0.017	0.114	0.16
N-Ethylperfluorooctanesulfonamide	4151-50-2	CCNS(=O)(=O)C(C(C(C(C(C(C(C(F)(F)F)(F)F)(F)F)(F)F)(F)F)(F)F)(F)F)(F)F	-0.127	-0.339	-0.496
2,2,2-Trifluoroethyl perfluorobutanesulfonate	79963-95-4	C(C(F)(F)F)OS(=O)(=O)C(C(C(C(F)(F)F)(F)F)(F)F)(F)F	-0.161	-0.284	-0.333
1,6-Diiodoperfluorohexane	375-80-4	C(C(C(C(F)(F)I)(F)F)(F)F)(C(C(F)(F)I)(F)F)(F)F	-0.233	-0.148	-0.071
Perfluoro(2-ethoxyethane)sulfonic acid	113507-82-7	C(C(F)(F)F)(OC(C(F)(F)S(=O)(=O)O)(F)F)(F)F	-0.301	-0.046	0.043
4:2 Fluorotelomer sulfonic acid	757124-72-4	C(CS(=O)(=O)O)C(C(C(C(F)(F)F)(F)F)(F)F)(F)F	-0.322	-0.4	-0.454
((Perfluorooctyl)ethyl)phosphonic acid	80220-63-9	C(CP(=O)(O)O)C(C(C(C(C(C(C(C(F)(F)F)(F)F)(F)F)(F)F)(F)F)(F)F)(F)F)(F)F	-0.33	-0.266	-0.24
1H,1H,10H,10H-Perfluorodecane-1,10-diol	754-96-1	C(C(C(C(C(C(C(C(C(CO)(F)F)(F)F)(F)F)(F)F)(F)F)(F)F)(F)F)(F)F)O	-0.435	-0.384	-0.357
2H,2H,3H,3H-Perfluorooctanoic acid	914637-49-3	C(CC(C(C(C(C(F)(F)F)(F)F)(F)F)(F)F)(F)F)C(=O)O	-0.436	-0.143	-0.063
3H,3H-Perfluoro-2,4-hexanedione	20825-07-4	C(C(=O)C(C(F)(F)F)(F)F)C(=O)C(F)(F)F	-0.47	-0.486	-0.498
3-Perfluoroheptylpropanoic acid	812-70-4	C(CC(C(C(C(C(C(C(F)(F)F)(F)F)(F)F)(F)F)(F)F)(F)F)(F)F)C(=O)O	-0.517	-0.516	-0.515

## Sheet: Validation set
PFAS Molecules	CASRN	SMILES	pEC50	Predcited pEC50
Perfluoroheptanoic acid	375-85-9	C(=O)(C(C(C(C(C(C(F)(F)F)(F)F)(F)F)(F)F)(F)F)(F)F)O	0.399	0.334
Perfluorononanoic acid	375-95-1	C(=O)(C(C(C(C(C(C(C(C(F)(F)F)(F)F)(F)F)(F)F)(F)F)(F)F)(F)F)(F)F)O	0.391	0.267
Perfluorooctanoic acid	335-67-1	C(=O)(C(C(C(C(C(C(C(F)(F)F)(F)F)(F)F)(F)F)(F)F)(F)F)(F)F)O	0.359	0.385
9-H-Perfluorononanoic acid	76-21-1	C(C(C(C(C(C(C(C(C(=O)O)(F)F)(F)F)(F)F)(F)F)(F)F)(F)F)(F)F)(F)F	0.256	0.285
Perfluorodecanoic acid	335-76-2	C(=O)(C(C(C(C(C(C(C(C(C(F)(F)F)(F)F)(F)F)(F)F)(F)F)(F)F)(F)F)(F)F)(F)F)O	0.151	0.352
Perfluorobutanesulfonic acid	375-73-5	C(C(C(F)(F)S(=O)(=O)O)(F)F)(C(F)(F)F)(F)F	0.112	0.373
Perfluorohexanoic acid	307-24-4	C(=O)(C(C(C(C(C(F)(F)F)(F)F)(F)F)(F)F)(F)F)O	-0.146	0.181
Perfluoroundecanoic acid	2058-94-8	C(=O)(C(C(C(C(C(C(C(C(C(C(F)(F)F)(F)F)(F)F)(F)F)(F)F)(F)F)(F)F)(F)F)(F)F)(F)F)O	-0.299	0.005
