# Supplementary material for: New Docking, Molecular Dynamics, and QSAR Models to Predict Disruption of Human and Rat Transthyretin Function by Per- and Polyfluoroalkyl Substances (PFAS)
Source: Chem Res Toxicol. 2026 Apr 27;39(5):835–51. doi: 10.1021/acs.chemrestox.5c00424 (PMC13188166; doi:10.1021/acs.chemrestox.5c00424)
Supplement: Supplementary file 2 [file tx5c00424_si_002.zip › Supporting_information_tables/Table S7.xlsx]

## Sheet: Sheet1
PFAS Molecules	CASRN	SMILES	pEC50	Docking scores (kcal mol-1)
4H-Perfluorobutanoic acid	679-12-9	C(C(C(C(=O)O)(F)F)(F)F)(F)F	-1.569	-3.884
Perfluoro-3-methoxypropanoic acid	377-73-1	C(=O)(C(C(OC(F)(F)F)(F)F)(F)F)O	-1.605	-4.389
Perfluorobutanoic acid	375-22-4	C(=O)(C(C(C(F)(F)F)(F)F)(F)F)O	-2.236	-3.793
Perfluoro-3,6-dioxaheptanoic acid	151772-58-6	C(=O)(C(OC(C(OC(F)(F)F)(F)F)(F)F)(F)F)O	-0.538	-5.014
Perfluoro(4-methoxybutanoic) acid	863090-89-5	C(=O)(C(C(C(OC(F)(F)F)(F)F)(F)F)(F)F)O	-0.644	-4.633
Perfluoro-3,6-dioxaoctane-1,8-dioic acid	55621-21-1	C(=O)(C(OC(C(OC(C(=O)O)(F)F)(F)F)(F)F)(F)F)O	0.191	-5.503
Perfluorohexanoic acid	307-24-4	C(=O)(C(C(C(C(C(F)(F)F)(F)F)(F)F)(F)F)(F)F)O	-0.146	-4.598
3-(Perfluoroisopropyl)-2-propenoic acid	243139-64-2	C(=CC(C(F)(F)F)(C(F)(F)F)F)C(=O)O	-0.949	-4.42
Octafluoroadipic acid	336-08-3	C(=O)(C(C(C(C(C(=O)O)(F)F)(F)F)(F)F)(F)F)O	-0.987	-4.571
3:3 Fluorotelomer carboxylic acid	356-02-5	C(CC(C(C(F)(F)F)(F)F)(F)F)C(=O)O	-1.292	-4.74
Perfluoro-3,6,9-trioxadecanoic acid	151772-59-7	C(=O)(C(OC(C(OC(C(OC(F)(F)F)(F)F)(F)F)(F)F)(F)F)(F)F)O	0.672	-6.129
Perfluoro-4-isopropoxybutanoic acid	801212-59-9	C(=O)(C(C(C(OC(C(F)(F)F)(C(F)(F)F)F)(F)F)(F)F)(F)F)O	0.503	-5.309
Perfluoroheptanoic acid	375-85-9	C(=O)(C(C(C(C(C(C(F)(F)F)(F)F)(F)F)(F)F)(F)F)(F)F)O	0.399	-5.01
8H-Perfluorooctanoic acid	13973-14-3	C(C(C(C(C(C(C(C(=O)O)(F)F)(F)F)(F)F)(F)F)(F)F)(F)F)(F)F	0.573	-5.353
Perfluorooctanoic acid	335-67-1	C(=O)(C(C(C(C(C(C(C(F)(F)F)(F)F)(F)F)(F)F)(F)F)(F)F)(F)F)O	0.359	-5.45
Perfluoro-3,6-dioxadecanoic acid	137780-69-9	C(=O)(C(OC(C(OC(C(C(C(F)(F)F)(F)F)(F)F)(F)F)(F)F)(F)F)(F)F)O	0.131	-6.213
2H,2H,3H,3H-Perfluorooctanoic acid	914637-49-3	C(CC(C(C(C(C(F)(F)F)(F)F)(F)F)(F)F)(F)F)C(=O)O	-0.436	-5.476
ADONA docking	919005-14-4	C(C(C(=O)O)(F)F)(OC(C(C(OC(F)(F)F)(F)F)(F)F)(F)F)F	0.843	-5.808
GenX docking	62037-80-3	C(=O)(C(C(F)(F)F)(OC(C(C(F)(F)F)(F)F)(F)F)F)O.N	-0.753	-4.77
ADONA QSAR model 1	919005-14-4	C(C(C(=O)O)(F)F)(OC(C(C(OC(F)(F)F)(F)F)(F)F)(F)F)F	-0.18	-5.142
GenX QSAR model 1	62037-80-3	C(=O)(C(C(F)(F)F)(OC(C(C(F)(F)F)(F)F)(F)F)F)O.N	-0.462	-4.959
ADONA QSAR model 2	919005-14-4	C(C(C(=O)O)(F)F)(OC(C(C(OC(F)(F)F)(F)F)(F)F)(F)F)F	0.114	-5.334
GenX QSAR model 2	62037-80-3	C(=O)(C(C(F)(F)F)(OC(C(C(F)(F)F)(F)F)(F)F)F)O.N	-0.301	-5.064
